# Supplementary material for: Transcription Factor Action Orchestrates the Complex Expression Pattern of CRABS CLAW in Arabidopsis
Source: Genes (Basel). 2021 Oct 21;12(11):1663. doi: 10.3390/genes12111663 (PMC8653963; doi:10.3390/genes12111663)
Supplement: Supplementary file 1 [file genes-12-01663-s001.zip]

Archive with 1 entries (1 files):
- genes-1390869-supplementary.pdf
